# Supplementary material for: Improved PCR-Based Detection of Soil Transmitted Helminth Infections Using a Next-Generation Sequencing Approach to Assay Design
Source: PLoS Negl Trop Dis. 2016 Mar 30;10(3):e0004578. doi: 10.1371/journal.pntd.0004578 (PMC4814118; doi:10.1371/journal.pntd.0004578)
Supplement: S1 Table — All samples were tested in duplicate utilizing both real-time PCR assays (QIMR and Smith) and results are provided as mean Ct values. (XLSX) [file pntd.0004578.s001.xlsx]

## Sheet: Sheet1
		Trichuris		Ascaris		Necator		Strongyloides		Ancylostoma
	Sample #	QIMR Assay (Ct value)	Smith Assay (Ct value)	QIMR Assay (Ct value)	Smith Assay (Ct value)	QIMR Assay (Ct value)	Smith Assay (Ct value)	QIMR Assay (Ct value)	Smith Assay (Ct value)	QIMR Assay (Ct value)	Smith Assay (Ct value)
	1			20.54	21.049	18.275	14.245
	2	29.44	21.488	12.69	12.926	20.55	16.264
	3	31.245	22.308
	4	34.245	24.472	27.35	27.009		25.836
	5	35.46	23.192				33.602
	6	26.52	21.851	11.46	11.905	15.285	10.761			20.7
	7			22.35	22.459	22.36	17.293
	8	34.155	24.654	13.72	13.778	22.04	18
	9	18.54	28.674
	10			18.145	18.34	18.245	12.974	25.165	24.203
	11			13.345	13.847	18.245	14.031			21.93
	12
	13			14.38	14.87	22.045	18.508
	14			15.63	16.154	25.365	21.1
	15					22.46	17.213
	16			30.65	32.709	30.935	26.39			35.3
	17		22.585	18.505	18.473	25.38	18.787
	18			11.595	13.183	19.28	14.745			22.07
	19				33.825	18.08	13.346
	20			13.855	14.382	25.885	17.017
	21			18.505	17.085	23.94	15.725
	22				31.531		36.545
	23			14.1	14.283	21.97	14.002			23.02
	24
	25			14.755	16.668		28.723
	26			24.615	25.263		34.442
	27			14.12	15.513	18.125	13.175			22.25
	28				32.264		27.705			24.87
	29
	30			14.765	15.588	20.205	15.281
	31					17.975	14.416			21.545
	32		28.779			25.76	20.455
	33
	34	22.77	16.774			29.035	23.714
	35			13.325	13.981	18.98	14.296
	36
	37			26.365	27.739					23
	38			14.01	14.943	16	11.514			21.415
	39				32.086	21.915	17.835
	40			9.77	10.778		35.035
	41			20.96	21.608	20.845	16.564			24.965
	42				34.971		31.711
	43			14.535	15.357
	44		33.483			15.47	10.716			20.15
	45	23.32	18.021				28.857
	46			27.375	28.74	20.33	14.536
	47
	48			28.38	29.523	15.335	10.219
	49			16.47	17.62		30.253
	50	31
	51	22.005
	52	22.74
	53	28.11
	54				34.991	21.065	15.613			23.235
	55					24.265	19.176			25.725
	56			17.275	18.577		29.915
	57
	58	32.795	27.428			24.42	20.24
	59						35.134
	60					20.945	16.351			25.735
	61					26.9	19.382
	62			30.37	31.638	21.185	16.714
	63			13.785	15.08	16.64	11.572
	64		30.774			17.16	12.06			22.36
	65
	66			13.915	15.656	19.4	15.195			20.93
	67			29.545	29.869	18.525	13.731
	68			9.405	12.134
	69					14.955	10.471			20.935
	70			13.31	14.209	19.2	14.088
	71		21.676	10.49	12.294	17.585	13.236			19.66
	72	31.135	22.209
	73
	74					24.34	18.795			26.995
	75					21.19	16.982			20.705
	76			28.13	29.068	20.445	17.005			23.47
	77		28.582	16.38	18.737	22.725	20.687
	78		30.924	17.645	18.41	22.9	17.724
	79				33.436	20.155	15.268
